# Supplementary material for: Understanding the Dynamics of the Structural States of Cannabinoid Receptors and the Role of Different Modulators
Source: Life (Basel). 2022 Dec 18;12(12):2137. doi: 10.3390/life12122137 (PMC9786085; doi:10.3390/life12122137)
Supplement: Supplementary file 1 [file life-12-02137-s001.zip]

Archive with 1 entries (1 files):
- life-1965075-supplementary.pdf
